# Supplementary material for: Spatial risk analysis for the introduction and circulation of six arboviruses in the Netherlands
Source: Parasit Vectors. 2020 Sep 10;13:464. doi: 10.1186/s13071-020-04339-0 (PMC7488554; doi:10.1186/s13071-020-04339-0)
Supplement: Supplementary file 1 — Additional file 1: Table S1. Bird species that migrate from Africa and/or the Mediterranean area to North-western Europe during spring. Table S2. Bird species that have overlapping migratory flyways with conspecifics migrating from JEV-endemic regions in southeast Asia. Table S3. Ardeid bird species of the Netherlands. Table S4. Wetland bird species of the Netherlands. Table S5. Land cover classes of the Netherlands (LGN7) that were included as habitat for Ixodes ricinus and Hyalomma marginatum ticks. Habitat suitability ranged from 0 (not suitable) to 3 (very suitable). [file 13071_2020_4339_MOESM1_ESM.xlsx]

## Sheet: Table S1
Table S1 Bird species that migrate from Africa and/or the Mediterranean area to the Netherlands in spring
Species name (Latin)	Species name common (English)	Species name common (Dutch)
Luscinia svecica	Bluethroat	Blauwborst
Hirundo rustica	Barn swallow	Boerenzwaluw
Charadrius hiaticula	Common ringed plover	Bontbekplevier
Calidris alpina	Dunlin	Bonte strandloper
Ficedula hypoleuca	Pied flycatcher	Bonte vliegenvanger
Lullula arborea	woodlark	Boomleeuwerik
Anthus trivialis	Tree pipit	Boompieper
Falco subbuteo	Eurasian hobby	Boomvalk
Acrocephalus palustris	Marsh warbler	Bosrietzanger
Sylvia curruca	Lesser whitethroat	Braamsluiper
Circus aeruginosus	Marsh harrier	Bruine kiekendief
Remiz pendulinus	Eurasian penduline tit	Buidelmees
Cettia cetti	Cetti’s warbler	Cetti’s zanger
Jynx torquilla	Eurasian wryneck	Draaihals
Hydrocoloeus minutus	Little gull	Dwergmeeuw
Sternula albifrons	Little tern	Dwergstern
Motacilla flava flavissima	Yellowish-crowned wagtail	Engelse gele kwikstaart
Serinus serinus	European serin	Europese kanarie
Phylloscopus trochilus	Willow warbler	Fitis
Phylloscopus sibilatrix	Wood warbler	Fluiter
Larus michahellis	Yellow-legged gull	Geelpootmeeuw
Phoenicurus phoenicurus	Common restart	Gekraagde roodstaart
Motacilla flava	Western yellow wagtail	Gele kwikstaart
Podiceps nigricollis	Black-necked grebe	Geoorde fuut
Apus apus	Common swift	Gierzwaluw
Sylvia communis	Common whitethroat	Grasmus
Anthus pratensis	Meadow pipit	Graspieper
Cisticola juncidis	Zitting cisticola	Graszanger
Circus pygargus	Montagu’s harrier	Grauwe kiekendief
Lanius collurio	Red-backed shrike	Grauwe klauwier
Muscicapa striata	Spotted flycatcher	Grauwe vliegenvanger
Phylloscopus trochiloides	Greenish Warbler	Grauwe fitis
Motacilla cinerea	Grey wagtail	Grote gele kwikstaart
Acrocephalus arundinaceus	Great reed warbler	Grote karekiet
Turdus viscivorus	Mistle thrush	Grote lijster
Larus marinus	Great black-backed gull	Grote mantelmeeuw
Thalasseus sandvicensis	Sandwich tern	Grote stern
Limosa limosa	Black-tailed godwit	Grutto
Upupa epops	Hoopoe	Hop
Scolopax rusticola	Eurasian woodcock	Houtsnip
Delichon urbicum	Common house martin	Huiszwaluw
Philomachus pugnax	Ruff	Kemphaan
Vanellus vanellus	Northern lapwing	Kievit
Porzana parva	little crake	Klein waterhoen
Acrocephalus scirpaceus	Common reed warbler	Kleine karekiet
Larus fuscus	Lesser black-backed gull	Kleine mantelmeeuw
Charadrius dubius	Little ringed plover	Kleine plevier
Egretta garzetta	Little egret	Kleine zilverreiger
Ficedula parva	Red-breasted flycatcher	Kleine vliegenvanger
Porzana pusilla	Baillon's crake	Kleinst waterhoen
Recurvirostra avosetta	Pied avocet	Kluut
Linaria cannabina	Common linnet	Kneu
Cuculus canorus	Common cuckoo	Koekoek
Grus grus	Common crane	Kraanvogel
Anas strepera	gadwall	Krakeend
Locustella fluviatilis	River warbler	Krekelzanger
Netta rufina	Red-crested pochard	Krooneend
Nycticorax nycticorax	Black-crowned night-heron	Kwak
Coturnix coturnix	Common quail	Kwartel
Crex crex	Corn crake	Kwartelkoning
Platalea leucorodia	Eurasian spoonbill	Lepelaar
Luscinia megarhynchos	Nightingale	Nachtegaal
Caprimulgus europaeus	European nightjar	Nachtzwaluw
Sterna paradisaea	Arctic tern	Noordse stern
Luscinia luscinia	Thrush nightingale	Noordse nachtegaal
Actitis hypoleucos	Common sandpiper	Oeverloper
Riparia riparia	Bank swallow	Oeverzwaluw
Ciconia ciconia	White stork	Ooievaar
Hippolais polyglotta	Melodious warbler	Orpheusspotvogel
Saxicola rubetra	Whinchat	Paapje
Porzana porzana	Spotted crake	Porseleinhoen
Ardea purpurea	Purple heron	Purperreiger
Carduelis carduelis	European goldfinch	Putter
Emberiza schoeniclus	Common reed bunting	Rietgors
Acrocephalus schoenobaenus	Sedge warbler	Rietzanger
Milvus milvus	Red kite	Rode wouw
Saxicola rubicola	European stonechat	Roodborsttapuit
Carpodacus erythrinus	Common rosefinch	Roodmus
Motacilla alba yarrellii	White wagtail	Rouwkwikstaart
Spinus spinus	Eurasian siskin	Sijs
Anas clypeata	Northern shoveler	Slobeend
Locustella luscinioides	Savi’s warbler	Snor
Hippolais icterina	Icterine warbler	Spotvogel
Locustella naevia	Common grasshopper warbler	Sprinkhaanzanger
Himantopus himantopus	Black-winged stilt	Steltkluut
Charadrius alexandrinus	Kentish pliver	Strandplevier
Aythya ferina	Common pochard	Tafeleend
Oenanthe oenanthe	Northern wheatear	Tapuit
Phylloscopus collybita	Common chiffchaff	Tjiftjaf
Sylvia borin	Garden warbler	Tuinfluiter
Tringa totanus	Common redshank	Tureluur
Alauda arvensis	Eurasian skylark	Veldleeuwerik
Asio flammeus	Short-eared owl	Velduil
Pandion haliaetus	Osprey	Visarend
Sterna hirundo	Common tern	Visdief
Rallus aquaticus	Western water rail	Waterral
Gallinago gallinago	Common snipe	Watersnip
Pernis apivorus	European honey buzzard	Wespendief
Oriolus oriolus	Eurasian golden oriole	Wielewaal
Motacilla alba	White wagtail	Witte kwikstaart
Chlidonias hybrida	Whiskered tern	Witwangstern
Ixobrychus minutus	Little bittern	Woudaapje
Turdus philomelos	Song thrush	Zanglijster
Anas querquedula	Garganey	Zomertaling
Streptopelia turtur	European turtle dove	Zomertortel
Phoenicurus ochruros	Black redstart	Zwarte roodstaart
Chlidonias niger	Black tern	Zwarte stern
Milvus migrans	Black kite	Zwarte wouw
Sylvia atricapilla	Blackcap	Zwartkop
Ichthyaetus melanocephalus	Mediterranean gull	Zwartkopmeeuw

## Sheet: Table S2
Table S2 Bird species that have overlapping migratory flyways with conspecifics migrating from JEV-endemic regions in Southeast Asia
Species name (Latin)	Species name common (English)	Species name common (Dutch)
Anas acuta	Northern pintail	Pijlstaart
Anas penelope	Eurasian wigeon	Smient
Anser albifrons	Greater white-fronted goose	Kolgans
Anser fabalis	Bean goose	Rietgans
Carpodacus erythrinus	Common rosefinch	Roodmus
Ficedula parva	Red-breasted flycatcher	Kleine vliegenvanger
Mergus serrator	Red-breasted merganser	Middelste zaagbek
Phylloscopus trochiloides	Greenish warbler	Grauwe fitis

## Sheet: Table S3
Table S3 Ardeid bird species of the Netherlands
Species name (Latin)	Species name common (English)	Species name common (Dutch)
Ardea alba	Great white egret	Grote zilverreiger
Ardea cinerea	Grey heron	Blauwe reiger
Ardea purpurea	Purple heron	Purperreiger
Botaurus stellaris	Eurasian bittern	Roerdomp
Egretta garzetta	Little egret	Kleine zilverreiger
Ixobrychus minutus	Little bittern	Woudaapje
Nycticorax nycticorax	Black-crowned night heron	Kwak

## Sheet: Table S4
Table S4 Wetland bird species of the Netherlands
Species name (Latin)	Species name common (English)	Species name common (Dutch)
Tachybaptus ruficollis	Little grebe	Dodaars
Podiceps cristatus	Great crested grebe	Fuut
Podiceps grisegena	Red-necked grebe	Roodhalsfuut
Podiceps nigricollis	Black-necked grebe	Geoorde fuut
Phalacrocorax carbo	Cormorant	Aalscholver
Botaurus stellaris	Eurasian bittern	Roerdomp
Ixobrychus minutus	Little bittern	Woudaapje
Nycticorax nycticorax	Black-crowned night heron	Kwak
Bubulcus ibis	Cattle egret	Koereiger
Egretta garzetta	Little egret	Kleine zilverreiger
Ardea alba	Great white egret	Grote zilverreiger
Ardea cinerea	Grey heron	Blauwe reiger
Ardea purpurea	Purple heron	Purperreiger
Ciconia ciconia	White stork	Ooievaar
Platalea leucorodia	Eurasian spoonbill	Lepelaar
Cygnus olor	Mute swan	Knobbelzwaan
Anser cygnoides	Swan goose	Zwaangans
Anser fabalis	Bean goose	Rietgans
Anser albifrons	Greater white-fronted goose	Kolgans
Anser anser	Graylag goose	Grauwe gans
Anser anser forma domestica	Domestic goose	Soepgans
Anser indicus	Bar-headed goose	Indische gans
Chen caerulescens	Snow goose	Sneeuwgans
Branta canadensis	Canada goose	Canadese gans
Branta leucopsis	Barnacle goose	Brandgans
Alopochen aegyptiaca	Egyptian goose	Nijlgans
Tadorna ferruginea	Ruddy shelduck	Casarca
Tadorna tadorna	Common shelduck	Bergeend
Aix sponsa	Wood duck	Carolina-eend
Aix galericulata	Mandarin duck	Mandarijneend
Anas penelope	Eurasian wigeon	Smient
Anas strepera	gadwall	Krakeend
Anas crecca	Common teal	Wintertaling
Anas platyrhynchos	Mallard	Wilde eend
Anas acuta	Northern pintail	Pijlstaart
Anas querquedula	Garganey	Zomertaling
Anas clypeata	Northern shoveler	Slobeend
Netta rufina	Red-crested pochard	Krooneend
Aythya ferina	Common pochard	Tafeleend
Aythya nyroca	Ferruginous duck	Witoogeend
Aythya fuligula	Tufted duck	Kuifeend
Somateria mollissima	Common eider	Eidereend
Bucephala clangula	Common goldeneye	Brilduiker
Mergus serrator	Red-breasted merganser	Middelste zaagbek
Rallus aquaticus	Western water rail	Waterral
Porzana porzana	Spotted crake	Porseleinhoen
Porzana parva	Little crake	Klein waterhoen
Porzana pusilla	Baillon’s crake	Kleinst waterhoen
Gallinula chloropus	Common moorhen	Waterhoen
Fulica atra	Coot	Meerkoet
Grus grus	Common crane	Kraanvogel
Haematopus ostralegus	Oystercatcher	Scholekster
Himantopus himantopus	Black-winged stilt	Steltkluut
Recurvirostra avosetta	Pied avocet	Kluut
Charadrius dubius	Little ringed plover	Kleine plevier
Charadrius hiaticula	Common ringed plover	Bontbekplevier
Charadrius alexandrinus	Kentish pliver	Strandplevier
Vanellus vanellus	Northern lapwing	Kievit
Calidris alpina	Dunlin	Bonte strandloper
Philomachus pugnax	Ruff	Kemphaan
Gallinago gallinago	Common snipe	Watersnip
Scolopax rusticola	Eurasian woodcock	Houtsnip
Limosa limosa	Black-tailed godwit	Grutto
Numenius arquata	Eurasian curlew	Wulp
Tringa totanus	Common redshank	Tureluur
Actitis hypoleucos	Common sandpiper	Oeverloper
Ichthyaetus melanocephalus	Mediterranean gull	Zwartkopmeeuw
Hydrocoloeus minutus	Little gull	Dwergmeeuw
Chroicocephalus ridibundus	Black-headed gull	Kokmeeuw
Larus canus	Common gull	Stormmeeuw
Larus fuscus	Lesser black-backed gull	Kleine mantelmeeuw
Larus argentatus	European herring gull	Zilvermeeuw
Larus michahellis	Yellow-legged gull	Geelpootmeeuw
Larus marinus	Great black-backed gull	Grote mantelmeeuw
Thalasseus sandvicensis	Sandwich tern	Grote stern
Sterna hirundo	Common tern	Visdief
Sterna paradisaea	Arctic tern	Noordse stern
Sternula albifrons	Little tern	Dwergstern
Chlidonias hybrida	Whiskered tern	Witwangstern
Chlidonias niger	Black tern	Zwarte stern

## Sheet: Table S5
Table S5 Land cover classes of the Netherlands (LGN7) that were included as habitat for Ixodes ricinus and Hyalomma marginatum ticks. Habitat suitability ranged from 0 (not suitable) to 3 (very suitable)
LGN_ID	LGN7 (Dutch)	LGN7 (English)	Ixodes ricinus	Hyalomma marginatum
1	Agrarisch gras	Pasture land	0	0
2	Mais	Corn	0	0
3	Aardappelen	Potatoes	0	0
4	Bieten	Beets	0	0
5	Granen	Grains	0	0
6	Overige gewassen	Other crops	0	0
8	Glastuinbouw	Greenhouse horticulture	0	0
9	Boomgaarden	Orchards	0	0
10	Bloembollen	Flower bulb cultivation	0	0
11	Loofbos	Deciduous forest	3	2
12	Naaldbos	Coniferous forest	3	2
16	Zoet water	Freshwater	0	0
17	Zout water	Saltwater	0	0
18	Bebouwing in primair bebouwd gebied	Buildings in urban areas	0	0
19	Bebouwing in secundair bebouwd gebied	Buildings in suburban areas	0	0
20	Bos in primair bebouwd gebied	Forest in urban areas	3	2
22	Bos in secundair bebouwd gebied	Forest in suburban areas	3	2
23	Gras in primair bebouwd gebied	Grass in urban areas	0	0
24	Kale grond in primair bebouwd gebied	Bare soil in urban areas	0	0
25	Hoofdwegen en spoorwegen	Highways and railways	0	0
26	Bebouwing in het buitengebied	Buildings in rural areas	0	0
28	Gras in secundair bebouwd gebied	Grass in suburban areas	1	3
30	Kwelders	Salt marshes	0	0
31	Open zand in kustgebied	Coastal beach	0	0
32	Duinen met een lage vegetatie (<1m)	Dunes with low vegetation (<1m)	1	3
33	Duinen met een hoge vegetatie (>1m)	Dunes with high vegetation(>1m)	3	3
34	Duinheide	Heather dunes	2	3
35	Open stuifzand en/ of rivierzand	Open drift and/or river sand	0	0
36	Heide	Heather	1	3
37	Matig vergraste heide	Moderately grassed heath	1	3
38	Sterk vergraste heide	Highly grassed heath	2	3
39	Hoogveen	Peat moor	1	1
40	Bos in hoogveengebied	Forest in moorland area	3	1
41	Overige moerasvegetatie	Other wetland vegetation	0	0
42	Rietvegetatie	Reed vegetation	0	0
43	Bos in moerasgebied	Forest in wetland	3	1
45	Natuurgraslanden	Natural grassland	2	3
61	Boomkwekerijen	Tree nurseries	0	0
62	Fruitkwekerijen	Fruit nurseries	0	0
